# Supplementary material for: Sublethal effects of salinity and temperature on non-native blue catfish: Implications for establishment in Atlantic slope drainages
Source: PLoS One. 2020 Dec 29;15(12):e0244392. doi: 10.1371/journal.pone.0244392 (PMC7771670; doi:10.1371/journal.pone.0244392)
Supplement: S1 Data — (XLSX) [file pone.0244392.s002.xlsx]

## Sheet: Consumption Rate
Temperature (°C)	Salinity (psu)	Tank ID	Consumption rate (% body weight)
22	1	22p1	2.9682
22	4	22p4	1.65506
22	7	22p7	1.35849
22	10	22p10	0.396637
12	1	12p1	0.767382
12	4	12p4	0.969592
12	7	12p7	0.518955
12	10	12p10	0.354501
22	1	22f1	0.192108
22	4	22f4	1.07641
22	7	22f7	1.47228
22	10	22f10	1.20433
12	1	12f1	1.04419
12	4	12f4	0.765589
12	7	12f7	0.781411
12	10	12f10	0.633843
22	1	22p1	3.49586
22	4	22p4	1.82163
22	7	22p7	2.02091
22	10	22p10	0.58179
12	1	12p1	1.93421
12	4	12p4	1.40677
12	7	12p7	0.792302
12	10	12p10	0.401161
22	1	22f1	2.25513
22	4	22f4	1.82589
22	7	22f7	2.07417
22	10	22f10	1.79608
12	1	12f1	1.70594
12	4	12f4	0.945905
12	7	12f7	1.38443
12	10	12f10	1.08683

## Sheet: Length and condition
Temperature (°C)	Salinity (psu)	PIT	Fork Length (mm)	Wet weight (g)	Sex	Relative condition Kn	Days since the start of experiment	Tank ID
12	4	7049	198	91	m	1.04405	0	12p4
12	4	7049	197.25	88.5	m	1.02779	28	12p4
12	4	7049	198	91	m	1.04405	56	12p4
12	4	7049	199	96.9	m	1.09395	84	12p4
12	4	7049	199	93.9	m	1.06009	112	12p4
22	1	7050	220	121.4	f	0.993975	0	22f1
22	1	7050	220.75	117.9	f	0.954856	28	22f1
22	1	7050	223	128.9	f	1.01059	56	22f1
22	1	7050	225	146.5	f	1.1162	84	22f1
22	1	7050	228	137.1	f	1.0012	112	22f1
12	7	7051	204	105.6	f	1.10111	0	12f7
12	7	7051	204.25	102.75	f	1.06719	28	12f7
12	7	7051	206	102.4	f	1.0349	56	12f7
12	7	7051	205	107.6	f	1.10453	84	12f7
12	7	7051	206	105.6	f	1.06724	112	12f7
12	7	7053	204	112.8	f	1.17618	0	12p7
12	7	7053	204.5	107.4	f	1.11113	28	12p7
12	7	7053	205	99.1	f	1.01727	56	12p7
12	7	7053	205	103.75	f	1.06501	84	12p7
12	7	7053	205	103.7	f	1.06449	112	12p7
22	1	7055	179	57.2	m	0.906509	0	22f1
22	1	7055	178	57.85	m	0.933406	28	22f1
22	1	7055	178	63.4	m	1.02295	56	22f1
22	1	7055	178	68.5	m	1.10524	84	22f1
22	1	7055	178	66.1	m	1.06652	112	22f1
22	4	7056	175	65.4	f	1.11425	0	22f4
22	4	7056	179	66.85	f	1.05944	28	22f4
22	4	7056	184.5	76.5	f	1.1004	56	22f4
22	4	7056	182	83.7	f	1.25773	84	22f4
22	4	7056	187	81.9	f	1.12838	112	22f4
12	4	7057	185	84.4	f	1.20356	0	12p4
12	4	7057	185.25	81.7	f	1.16003	28	12p4
12	4	7057	186.5	81.4	f	1.13115	56	12p4
12	4	7057	188	87.05	f	1.17902	84	12p4
12	4	7057	187.5	87.7	f	1.198	112	12p4
12	7	7058	207	106	m	1.0548	0	12p7
12	7	7058	206	102.35	m	1.03439	28	12p7
12	7	7058	206.5	98.95	m	0.992296	56	12p7
12	7	7058	207	109.15	m	1.08614	84	12p7
12	7	7058	209	108.3	m	1.04501	112	12p7
22	1	7059	182	74.2	m	1.11498	0	22f1
22	1	7059	185	73.45	m	1.04741	28	22f1
22	1	7059	188.5	79.5	m	1.06765	56	22f1
22	1	7059	190	90	m	1.17837	84	22f1
22	1	7059	193	86.5	m	1.07713	112	22f1
22	4	7061	201	88	f	0.962168	0	22f4
22	4	7061	201.5	88.2	f	0.956713	28	22f4
22	4	7061	205	102.8	f	1.05526	56	22f4
22	4	7061	207	115.8	f	1.15231	84	22f4
22	4	7061	211	117.1	f	1.09598	112	22f4
22	10	7062	220	107.9	f	0.883443	0	22p10
22	10	7062	221.25	105.85	f	0.851076	28	22p10
22	10	7062	223.5	118.6	f	0.910086	56	22p10
22	10	7062	223	102.9	f	0.81844	84	22p10
12	1	7063	223	141.4	f	1.10859	0	12p1
12	1	7063	223	138.95	f	1.08938	28	12p1
12	1	7063	223	132.7	f	1.04038	56	12p1
12	1	7063	222	136.1	f	1.0825	84	12p1
12	1	7063	222.5	130.2	f	1.02814	112	12p1
12	4	7064	212	124.7	m	1.14957	0	12f4
12	4	7064	211.75	121.45	m	1.12385	28	12f4
12	4	7064	212	117.06	m	1.07914	56	12f4
12	4	7064	213	120.48	m	1.09406	84	12f4
12	4	7064	211	118	m	1.1044	112	12f4
12	4	7066	202	107.8	f	1.16007	0	12p4
12	4	7066	202.25	103.45	f	1.10886	28	12p4
12	4	7066	203	98.9	f	1.0476	56	12p4
12	4	7066	204	105.7	f	1.10215	84	12p4
12	4	7066	203	102.9	f	1.08997	112	12p4
12	1	7067	208	110.2	f	1.0798	0	12p1
12	1	7067	208	108.2	f	1.0602	28	12p1
12	1	7067	208	105	f	1.02884	56	12p1
12	1	7067	208	108.5	f	1.06314	84	12p1
12	1	7067	210	108.8	f	1.03391	112	12p1
12	7	7068	189	86.1	m	1.14651	0	12f7
12	7	7068	188.5	82.2	m	1.10391	28	12f7
12	7	7068	189	77.4	m	1.03066	56	12f7
12	7	7068	189	76.8	m	1.02267	84	12f7
12	7	7068	189	74.9	m	0.997374	112	12f7
12	1	7070	210	118	f	1.12133	0	12f1
12	1	7070	210.5	116.4	f	1.09774	28	12f1
12	1	7070	211	112.4	f	1.05199	56	12f1
12	1	7070	212	117.64	f	1.08449	84	12f1
12	1	7070	211	117.6	f	1.10066	112	12f1
22	7	7071	192	73	m	0.924268	0	22f7
22	7	7071	194	75.3	m	0.922271	28	22f7
22	7	7071	198	89.4	m	1.0257	56	22f7
22	7	7071	199.5	94.4	m	1.0572	84	22f7
22	7	7071	199	91	m	1.02735	112	22f7
22	4	7072	202	80	f	0.860907	0	22p4
22	4	7072	202.25	79.9	f	0.856432	28	22p4
22	4	7072	205	100	f	1.02651	56	22p4
22	4	7072	208	104.5	f	1.02394	84	22p4
22	4	7072	210	108.1	f	1.02725	112	22p4
12	10	7073	200	103.9	m	1.1543	0	12p10
12	10	7073	202	97.15	m	1.04546	28	12p10
12	10	7073	205	88.4	m	0.907437	56	12p10
12	10	7073	205	84.9	m	0.871509	84	12p10
12	10	7073	204	82.3	m	0.858153	112	12p10
12	7	7074	184	78.1	m	1.13322	0	12f7
12	7	7074	184.5	75.1	m	1.08026	28	12f7
12	7	7074	186	71.1	m	0.996547	56	12f7
12	7	7074	184	74.03	m	1.07416	84	12f7
12	7	7074	186	75.8	m	1.06242	112	12f7
12	10	7075	192	89.3	f	1.13065	0	12p10
12	10	7075	191	85.1	f	1.09564	28	12p10
12	10	7075	192	82.5	f	1.04455	56	12p10
12	10	7075	193	83.5	f	1.03977	84	12p10
12	10	7075	193	84.6	f	1.05347	112	12p10
12	7	7076	198	95.2	m	1.09224	0	12f7
12	7	7076	198.5	91.75	m	1.04419	28	12f7
12	7	7076	199	89.8	m	1.0138	56	12f7
12	7	7076	199	88.64	m	1.0007	84	12f7
12	7	7076	198	89.2	m	1.0234	112	12f7
12	7	7077	188	86.9	m	1.17699	0	12p7
12	7	7077	188.5	84.25	m	1.13144	28	12p7
12	7	7077	189	82	m	1.09192	56	12p7
12	7	7077	190	89.1	m	1.16658	84	12p7
12	7	7077	189	86.6	m	1.15317	112	12p7
22	4	7078	214	111.7	f	0.999229	0	22p4
22	4	7078	215.5	110.7	f	0.968379	28	22p4
22	4	7078	221.5	125.4	f	1.00463	56	22p4
22	4	7078	225	133.85	f	1.01982	84	22p4
22	4	7078	230	135.2	f	0.960096	112	22p4
22	7	7079	187	79.4	m	1.09394	0	22p7
22	7	7079	190	80.85	m	1.05857	28	22p7
22	7	7079	196	92.9	m	1.10107	56	22p7
22	7	7079	199	102.3	m	1.15492	84	22p7
22	7	7079	201	97.5	m	1.06604	112	22p7
22	7	7080	200	86.3	m	0.958771	0	22p7
22	7	7080	199.5	85.55	m	0.958088	28	22p7
22	7	7080	200	88.2	m	0.97988	56	22p7
22	7	7080	200	88.3	m	0.980991	84	22p7
22	7	7080	201	85.1	m	0.93046	112	22p7
12	10	7081	215	125	m	1.10164	0	12p10
12	10	7081	214.5	118.45	m	1.05172	28	12p10
12	10	7081	215	109.4	m	0.964152	56	12p10
12	10	7081	216	111	m	0.963824	84	12p10
12	10	7081	214	113.6	m	1.01623	112	12p10
22	1	7082	210	98.3	f	0.934126	0	22f1
22	1	7082	210.75	99	f	0.930099	28	22f1
22	1	7082	213.5	110.5	f	0.995926	56	22f1
22	1	7082	218	127.95	f	1.07869	84	22f1
22	1	7082	221	133	f	1.07325	112	22f1
12	1	7083	225	141.7	f	1.07963	0	12f1
12	1	7083	225.25	139.75	f	1.06099	28	12f1
12	1	7083	226.5	135	f	1.00693	56	12f1
12	1	7083	226	130.1	f	0.977269	84	12f1
12	1	7083	225	131.3	f	1.00039	112	12f1
12	1	7084	190	80.4	f	1.05267	0	12p1
12	1	7084	190.5	80.45	f	1.0445	28	12p1
12	1	7084	191	81.2	f	1.04543	56	12p1
12	1	7084	192.5	83	f	1.04216	84	12p1
12	1	7084	191	81.3	f	1.04671	112	12p1
22	10	7086	193	84.8	m	1.05596	0	22p10
22	10	7086	195	85.2167	m	1.02669	28	22p10
22	10	7086	198	86.05	m	0.971463	56	22p10
22	10	7086	197.5	71.5	m	0.840549	84	22p10
22	10	7086	200	72.4	m	0.804346	112	22p10
22	10	7087b	174	49.8	f	0.864181	0	22f10
22	10	7087b	175	44.3	f	0.754761	28	22f10
22	10	7087b	175	44.2	f	0.739441	56	22f10
12	4	7088	198	105.3	f	1.20812	0	12p4
12	4	7088	198.5	101.15	f	1.15117	28	12p4
12	4	7088	199	95.2	f	1.07476	56	12p4
12	4	7088	200	100.9	f	1.12097	84	12p4
12	4	7088	200	101	f	1.12208	112	12p4
22	1	7089	215	110.6	f	0.974728	0	22f1
22	1	7089	215	110.05	f	0.969881	28	22f1
22	1	7089	217	121.7	f	1.04122	56	22f1
22	1	7089	221	137.65	f	1.11078	84	22f1
22	1	7089	228	138.1	f	1.0085	112	22f1
22	4	7090	189	82.8	f	1.10257	0	22p4
22	4	7090	192.5	83.15	f	1.04405	28	22p4
22	4	7090	200	101.7	f	1.12986	56	22p4
22	4	7090	203	110	f	1.16518	84	22p4
22	4	7090	206	110.1	f	1.11272	112	22p4
12	1	7091	210	108.2	f	1.0282	0	12p1
12	1	7091	210	106.85	f	1.01538	28	12p1
12	1	7091	211	104.8	f	0.980859	56	12p1
12	1	7091	212	107.6	f	0.991933	84	12p1
12	1	7091	211	105.8	f	0.990219	112	12p1
12	7	7092	226	131.8	f	0.990039	0	12f7
12	7	7092	225.5	129.2	f	0.977416	28	12f7
12	7	7092	226	133	f	0.999053	56	12f7
12	7	7092	227	140.7	f	1.04206	84	12f7
12	7	7092	228	141.1	f	1.03041	112	12f7
22	7	7094	181	60.4	f	0.923764	0	22f7
22	7	7094	181	60.25	f	0.921469	28	22f7
22	7	7094	184	71.1	f	1.03165	56	22f7
22	7	7094	185	73.6	f	1.04955	84	22f7
22	7	7094	185	71.1	f	1.0139	112	22f7
22	4	7095	224	131.4	f	1.01553	0	22p4
22	4	7095	224	128.95	f	0.996598	28	22p4
22	4	7095	226.5	147.5	f	1.10016	56	22p4
22	4	7095	230	160.5	f	1.13976	84	22p4
22	4	7095	233	164.9	f	1.12341	112	22p4
22	4	7096	192	90.9	m	1.1509	0	22f4
22	4	7096	195	92.1	m	1.10962	28	22f4
22	4	7096	200	106	m	1.17763	56	22f4
22	4	7096	206	118.9	m	1.20165	84	22f4
22	4	7096	208	119.3	m	1.16896	112	22f4
12	4	7097	199	98.2	f	1.10863	0	12f4
12	4	7097	199.75	96.5	f	1.07639	28	12f4
12	4	7097	201	95	f	1.0387	56	12f4
12	4	7097	200	104.95	f	1.16597	84	12f4
12	4	7097	200	95.3	f	1.05876	112	12f4
22	7	7100	208	113.2	f	1.10919	0	22p7
22	7	7100	209.5	111.7	f	1.0696	28	22p7
22	7	7100	214	124.6	f	1.11463	56	22p7
22	7	7100	218	140.47	f	1.18424	84	22p7
22	7	7100	222	136.2	f	1.0833	112	22p7
12	4	7101	190	84.2	f	1.10243	0	12f4
12	4	7101	190.75	84.8	f	1.09636	28	12f4
12	4	7101	193	86.3	f	1.07464	56	12f4
12	4	7101	194	89.3	f	1.09374	84	12f4
12	4	7101	193	87.6	f	1.09082	112	12f4
22	4	7102	210	110.2	m	1.04721	0	22p4
22	4	7102	210	109.7	m	1.04246	28	22p4
22	4	7102	216	129.5	m	1.12446	56	22p4
22	4	7102	222	142.7	m	1.135	84	22p4
22	4	7102	226	142.6	m	1.07117	112	22p4
22	4	7103	180	58	f	0.902935	0	22p4
22	4	7103	180.5	59.75	f	0.921953	28	22p4
22	4	7103	184	69.3	f	1.00553	56	22p4
22	4	7103	186	73.1	f	1.02458	84	22p4
22	4	7103	188	68.9	f	0.933197	112	22p4
12	10	7104	200	97.5	m	1.0832	0	12f10
12	10	7104	200.5	95.4	m	1.05143	28	12f10
12	10	7104	201.5	90.2	m	0.978407	56	12f10
12	10	7104	202	90.15	m	0.970135	84	12f10
12	10	7104	201	91.6	m	1.00153	112	12f10
22	10	7105	216	119	f	1.03329	0	22p10
22	10	7105	218.5	117.55	f	0.983771	28	22p10
22	10	7105	221	125.5	f	0.998194	56	22p10
22	10	7105	222	111.5	f	0.899756	84	22p10
22	10	7105	223	111.6	f	0.874954	112	22p10
22	10	7106	175	69.7	f	1.18751	0	22p10
22	10	7106	178	68	f	1.09718	28	22p10
22	10	7106	181	66.7	f	1.00228	56	22p10
22	10	7106	181	57.3	f	0.892038	84	22p10
22	10	7106	183	58.3	f	0.860815	112	22p10
12	7	7108	174	61.6	f	1.06895	0	12f7
12	7	7108	174.5	59	f	1.01446	28	12f7
12	7	7108	175	54.9	f	0.935358	56	12f7
12	7	7108	177	58.7	f	0.964362	84	12f7
12	7	7108	178	56.5	f	0.911624	112	12f7
22	4	7109	208	99.6	f	0.975932	0	22f4
22	4	7109	209	99	f	0.955268	28	22f4
22	4	7109	212	114.6	f	1.05646	56	22f4
22	4	7109	217	128.2	f	1.09683	84	22f4
22	4	7109	219	127.7	f	1.06092	112	22f4
22	1	7110	197	83.5	f	0.973664	0	22f1
22	1	7110	199.5	83.25	f	0.93233	28	22f1
22	1	7110	204	95.4	f	0.994748	56	22f1
22	1	7110	208	101.7	f	0.996509	84	22f1
22	1	7110	211	104	f	0.973372	112	22f1
12	4	7111	180	77.7	f	1.20962	0	12f4
12	4	7111	180	76.1	f	1.18471	28	12f4
12	4	7111	183	74.04	f	1.09322	56	12f4
12	4	7111	179	80.26	f	1.27197	84	12f4
12	4	7111	181	76	f	1.16235	112	12f4
12	10	7112	180	71	f	1.10532	0	12p10
12	10	7112	179.5	66.7	f	1.04767	28	12p10
12	10	7112	179.5	61.1	f	0.959706	56	12p10
12	10	7112	180	61.3	f	0.954309	84	12p10
12	10	7112	182	60.2	f	0.904603	112	12p10
12	10	7113	210	112.2	f	1.06622	0	12f10
12	10	7113	209.5	106.5	f	1.0198	28	12f10
12	10	7113	209	97	f	0.93597	56	12f10
12	10	7113	211.5	98.98	f	0.919393	84	12f10
12	10	7113	209	91.1	f	0.87904	112	12f10
12	4	7114	196	100	f	1.18522	0	12f4
12	4	7114	197.5	96.65	f	1.11789	28	12f4
12	4	7114	199	92.8	f	1.04767	56	12f4
12	4	7114	199.5	96.88	f	1.08497	84	12f4
12	4	7114	201	93.2	f	1.01902	112	12f4
22	4	7115	185	71.1	f	1.0139	0	22p4
22	4	7115	186	71.5	f	1.00215	28	22p4
22	4	7115	189	82.5	f	1.09858	56	22p4
22	4	7115	193	84.2	f	1.04849	84	22p4
22	4	7115	193	77.2	f	0.96132	112	22p4
22	7	7116	180	60.5	f	0.941855	0	22p7
22	7	7116	180.5	61.35	f	0.946641	28	22p7
22	7	7116	182	61.9	f	0.930149	56	22p7
22	7	7116	183	62.3	f	0.919876	84	22p7
22	7	7116	185	66.9	f	0.954006	112	22p7
22	10	7117	185	66.8	.	0.95258	0	22p10
22	10	7117	185	64.35	.	0.917643	28	22p10
22	1	7117b	202	89	m	0.957759	0	22p1
22	1	7117b	205	94.8	m	0.973134	28	22p1
22	1	7117b	206	87.6	m	0.885322	56	22p1
22	7	7118	211	116	m	1.08568	0	22p7
22	7	7118	213.25	114.05	m	1.03179	28	22p7
22	7	7118	218	124.5	m	1.04961	56	22p7
22	7	7118	223	142.1	m	1.11408	84	22p7
22	7	7118	227	135.6	m	1.00428	112	22p7
12	1	7119	197	95.3	f	1.11126	0	12f1
12	1	7119	197.5	92.3	f	1.06758	28	12f1
12	1	7119	199	91.5	f	1.03299	56	12f1
12	1	7119	199	91.85	f	1.03694	84	12f1
12	1	7119	198	90.1	f	1.03373	112	12f1
22	7	7121	185	81.3	f	1.15935	0	22p7
22	7	7121	185.75	81.15	f	1.14232	28	22p7
22	7	7121	188	82.7	f	1.12011	56	22p7
22	7	7121	188	83.7	f	1.13365	84	22p7
22	7	7121	189.5	82.1	f	1.08404	112	22p7
22	1	7123	171	50.8	f	0.932021	0	22f1
22	1	7123	171.5	50.15	f	0.911533	28	22f1
22	1	7123	174	58.6	f	1.01689	56	22f1
22	1	7123	177	66.15	f	1.08676	84	22f1
22	1	7123	179	65.5	f	1.03805	112	22f1
22	1	7125b	190	69.1	m	0.904723	0	22p1
22	1	7125b	192.5	72	m	0.904047	28	22p1
22	1	7125b	194	78.5	m	0.961465	56	22p1
22	10	7126	203	105.4	f	1.11645	0	22p10
22	10	7126	206	99.7	f	1.00761	28	22p10
22	10	7126	207	87.8	f	0.86031	56	22p10
22	10	7126	207	82.3	f	0.831758	84	22p10
22	10	7126	209	91.8	f	0.885794	112	22p10
12	10	7127	212	108.3	f	0.998386	0	12p10
12	10	7127	211	100.5	f	0.940614	28	12p10
12	10	7127	211.5	93.78	f	0.871092	56	12p10
12	10	7127	214	98	f	0.876673	84	12p10
12	10	7127	212	95.3	f	0.878543	112	12p10
22	10	7128	188	78.4	m	1.06187	0	22p10
22	10	7128	189	72.9	m	0.970742	28	22p10
22	10	7128	189	67	m	0.877228	56	22p10
22	10	7128	189	58.5	m	0.792337	84	22p10
22	10	7128	190	55.5	m	0.726659	112	22p10
22	10	7129b	213	97.1	f	0.881749	0	22f10
22	10	7129b	216	116.45	f	1.01115	28	22f10
22	10	7129b	218	104.9	f	0.871502	56	22f10
22	1	7130	207	106.3	m	1.05778	0	22f1
22	1	7130	210	105.45	m	1.00207	28	22f1
22	1	7130	214.5	113.6	m	1.00866	56	22f1
22	1	7130	216	125.2	m	1.08712	84	22f1
22	1	7130	219	126.7	m	1.05261	112	22f1
12	10	7131	205	106.1	f	1.08913	0	12p10
12	10	7131	204.25	100.7	f	1.0459	28	12p10
12	10	7131	203	93.9	f	0.994636	56	12p10
12	10	7131	205	96.2	f	0.987505	84	12p10
12	10	7131	206	97.1	f	0.981333	112	12p10
12	7	7132	206	111	m	1.12181	0	12f7
12	7	7132	207.25	107.85	m	1.06906	28	12f7
12	7	7132	210	111.9	m	1.06336	56	12f7
12	7	7132	209	119.4	m	1.15211	84	12f7
12	7	7132	209	112.9	m	1.08939	112	12f7
12	7	7133	220	123	f	1.00708	0	12p7
12	7	7133	219.5	117.75	f	0.971141	28	12p7
12	7	7133	220	109.3	f	0.894905	56	12p7
12	7	7133	220	112.5	f	0.921106	84	12p7
12	7	7133	220	109	f	0.892449	112	12p7
22	7	7134	173	55.4	f	0.979266	0	22f7
22	7	7134	175.5	56.9	f	0.960617	28	22f7
22	7	7134	179	65.3	f	1.03488	56	22f7
22	7	7134	179	65.31	f	1.03504	84	22f7
22	7	7134	179	63.5	f	1.00635	112	22f7
22	7	7135	210	101.5	f	0.964535	0	22f7
22	7	7135	210	101.4	f	0.963585	28	22f7
22	7	7135	213.5	117.5	f	1.05902	56	22f7
22	7	7135	220	136.06	f	1.11401	84	22f7
22	7	7135	222	136.1	f	1.0825	112	22f7
12	1	7136	216	126.5	f	1.09841	0	12p1
12	1	7136	216	125	f	1.08539	28	12p1
12	1	7136	216.5	120.45	f	1.03816	56	12p1
12	1	7136	217	126.5	f	1.08229	84	12p1
12	1	7136	217	121.1	f	1.03609	112	12p1
12	1	7138	174	66.7	m	1.15745	0	12p1
12	1	7138	174.5	63.45	m	1.09098	28	12p1
12	1	7138	175	59.7	m	1.01714	56	12p1
12	1	7138	175	59.4	m	1.01203	84	12p1
12	1	7138	176	59.5	m	0.995402	112	12p1
22	10	7141b	193	71.7	f	0.892832	0	22f10
22	10	7141b	193	80.6	f	1.00366	28	22f10
22	10	7141b	195	75.6	f	0.896029	56	22f10
22	1	7142	188	77.3	m	1.04697	0	22f1
22	1	7142	189.25	76	m	1.00775	28	22f1
22	1	7142	192.5	84.4	m	1.05974	56	22f1
22	1	7142	195	92.2	m	1.11082	84	22f1
22	1	7142	196	89.1	m	1.05603	112	22f1
12	1	7143	216	104.9	m	0.910858	0	12f1
12	1	7143	215.5	102.75	m	0.898835	28	12f1
12	1	7143	216	96.5	m	0.837919	56	12f1
12	1	7143	213	95.65	m	0.868581	84	12f1
12	1	7143	214	92	m	0.823	112	12f1
22	7	7144	195	81.8	m	0.985523	0	22p7
22	7	7144	195.75	81.1	m	0.965152	28	22p7
22	7	7144	199	90	m	1.01606	56	22p7
22	7	7144	200	93.6	m	1.03987	84	22p7
22	7	7144	202	95	m	1.02233	112	22p7
12	7	7145	190	78.2	m	1.02387	0	12p7
12	7	7145	190	74.3	m	0.972806	28	12p7
12	7	7145	191	68.85	m	0.886424	56	12p7
12	7	7145	193	71.2	m	0.886606	84	12p7
12	4	7146	211	116.1	f	1.08662	0	12p4
12	4	7146	211.5	112.75	f	1.0473	28	12p4
12	4	7146	212	111.46	f	1.02752	56	12p4
12	4	7146	213.5	120.5	f	1.08606	84	12p4
12	4	7146	213.5	117.3	f	1.05721	112	12p4
22	7	7147	222	134.6	f	1.07057	0	22f7
22	7	7147	224	136.35	f	1.05379	28	22f7
22	7	7147	232	162.3	f	1.12103	56	22f7
22	7	7147	244	187.56	f	1.10231	84	22f7
22	7	7147	246	189.9	f	1.08727	112	22f7
12	7	7148	210	117.9	f	1.12038	0	12p7
12	7	7148	211	114.9	f	1.07539	28	12p7
12	7	7148	213.5	115.17	f	1.03802	56	12p7
12	7	7148	214	120.4	f	1.07706	84	12p7
12	7	7148	213	115.6	f	1.04974	112	12p7
12	10	7149	207	106.3	m	1.05778	0	12f10
12	10	7149	207	101.15	m	1.00653	28	12f10
12	10	7149	207	96.4	m	0.959267	56	12f10
12	10	7149	207	96.5	m	0.960262	84	12f10
12	10	7149	208	94.3	m	0.924	112	12f10
22	10	7151b	189	67.5	f	0.898835	0	22f10
22	10	7151b	192	73.8	f	0.934397	28	22f10
22	10	7151b	196	70.4	f	0.82091	56	22f10
22	10	7152	209	106.6	f	1.0286	0	22p10
22	10	7152	210	101.35	f	0.96311	28	22p10
22	10	7152	209	93.7	f	0.890413	56	22p10
22	10	7152	210	88.4	f	0.852987	84	22p10
12	10	7153	183	64.4	m	0.950883	0	12p10
12	10	7153	182.25	59.5	m	0.890163	28	12p10
12	10	7153	182	52.19	m	0.78424	56	12p10
12	10	7153	181	50.8	m	0.77694	84	12p10
12	10	7153	183	50.5	m	0.745646	112	12p10
22	10	7155b	199	82.2	m	0.927998	0	22f10
22	10	7155b	198	73.45	m	0.8427	28	22f10
22	10	7155b	200	76	m	0.830963	56	22f10
22	4	7156	185	66.7	m	0.951154	0	22f4
22	4	7156	186	67.6	m	0.94749	28	22f4
22	4	7156	191	81.9	m	1.05444	56	22f4
22	4	7156	200	98.3	m	1.09209	84	22f4
22	4	7156	199	98.4	m	1.11089	112	22f4
22	1	7157b	175	54	m	0.920025	0	22p1
22	1	7157b	180	65.9	m	1.02592	28	22p1
22	1	7157b	184	74.6	m	1.08243	56	22p1
22	7	7158	215	105.5	m	0.929781	0	22f7
22	7	7158	216	103.6	m	0.89957	28	22f7
22	7	7158	218	112.3	m	0.946754	56	22f7
22	7	7158	222	121.3	m	0.964789	84	22f7
22	7	7158	225	125.7	m	0.957722	112	22f7
22	10	7159	200	86.6	m	0.962104	0	22p10
22	10	7159	199	82.15	m	0.927433	28	22p10
22	10	7159	199	87.3	m	0.969881	56	22p10
22	10	7159	198.5	77.3	m	0.894081	84	22p10
22	10	7159	202	82.5	m	0.887811	112	22p10
22	4	7160	192	80.1	f	1.01416	0	22p4
22	4	7160	192.5	78.85	f	0.990057	28	22p4
22	4	7160	200	95	f	1.05543	56	22p4
22	4	7160	204.5	105.6	f	1.09251	84	22p4
22	4	7160	210	102.4	f	0.973088	112	22p4
22	1	7161b	182	64.3	m	0.966212	0	22p1
22	1	7161b	182	67.2	m	1.00979	28	22p1
22	1	7161b	189	79.6	m	1.05996	56	22p1
22	4	7162	234	144.2	m	0.969003	0	22f4
22	4	7162	236.5	144.85	m	0.940805	28	22f4
22	4	7162	241	156.9	m	0.959381	56	22f4
22	4	7162	250	177.7	m	0.9662	84	22f4
22	4	7162	258	201.2	m	0.989015	112	22f4
12	7	7163	193	83.6	f	1.04102	0	12f7
12	7	7163	193	81.15	f	1.01051	28	12f7
12	7	7163	195	84.4	f	1.01685	56	12f7
12	7	7163	196.5	90.42	f	1.06297	84	12f7
12	7	7163	196	90.6	f	1.07381	112	12f7
22	4	7164	212	107.1	f	0.987324	0	22f4
22	4	7164	210.75	105.05	f	0.986939	28	22f4
22	4	7164	211	108.3	f	1.01362	56	22f4
22	4	7164	210	115.6	f	1.09852	84	22f4
22	4	7164	214	110.5	f	0.988494	112	22f4
12	4	7165	185	74.5	f	1.06238	0	12f4
12	4	7165	186.25	72.05	f	1.00553	28	12f4
12	4	7165	187	70	f	0.964427	56	12f4
12	4	7165	186	75.44	f	1.05738	84	12f4
12	4	7165	189	72.6	f	0.966747	112	12f4
22	7	7166	185	72.3	.	1.03101	0	22f7
22	7	7166	185.5	70.65	.	0.998812	28	22f7
22	10	7166b	202	84.9	m	0.913638	0	22f10
22	10	7166b	202	87.4	m	0.940541	28	22f10
22	10	7166b	203	82.5	m	0.860238	56	22f10
12	10	7167	204	96.8	f	1.00935	0	12f10
12	10	7167	203	92.9	f	0.984044	28	12f10
12	10	7167	203	88	f	0.932141	56	12f10
12	10	7167	203	87.52	f	0.927056	84	12f10
12	10	7167	203	82.7	f	0.876	112	12f10
12	7	7168	181	67.5	m	1.03235	0	12p7
12	7	7168	181	64.05	m	0.979587	28	12p7
12	7	7168	182.5	63.4	m	0.944356	56	12p7
12	7	7168	182	62.8	m	0.943672	84	12p7
12	7	7168	182	65.8	m	0.988752	112	12p7
12	7	7169	200	92.2	m	1.02432	0	12p7
12	7	7169	200.25	88.1	m	0.974861	28	12p7
12	7	7169	201	81.1	m	0.886725	56	12p7
12	7	7169	201	86.2	m	0.942487	84	12p7
12	7	7169	202	86.5	m	0.930856	112	12p7
12	1	7170	196	82.7	m	0.980179	0	12p1
12	1	7170	196	80.85	m	0.958253	28	12p1
12	1	7170	197	81.64	m	0.951975	56	12p1
12	1	7170	198	88.7	m	1.01767	84	12p1
12	1	7170	198	86.5	m	0.992424	112	12p1
22	1	7172b	198	79.7	f	0.914407	0	22p1
22	1	7172b	202	94.4	f	1.01587	28	22p1
22	1	7172b	211	116.4	f	1.08943	56	22p1
22	1	7173b	206.5	83.7	f	0.839365	0	22p1
22	1	7173b	208	95.1	f	0.931839	28	22p1
22	1	7173b	213	108.4	f	0.984362	56	22p1
12	10	7174	195	82	f	0.987933	0	12f10
12	10	7174	195.5	80.05	f	0.956563	28	12f10
12	10	7174	196	82.1	f	0.973068	56	12f10
12	10	7174	197.5	89.4	f	1.03403	84	12f10
12	10	7174	198	86	f	0.986688	112	12f10
22	4	7176	202	81.6	m	0.878125	0	22f4
22	4	7176	202.5	84.55	m	0.902697	28	22f4
22	4	7176	206	103.4	m	1.045	56	22f4
22	4	7176	212	124.7	m	1.14957	84	22f4
22	4	7176	217	127	m	1.08656	112	22f4
22	7	7177	201	85.6	f	0.935927	0	22f7
22	7	7177	202	86.3	f	0.928704	28	22f7
22	7	7177	206	105.6	f	1.06724	56	22f7
22	7	7177	210	113.8	f	1.08142	84	22f7
22	7	7177	211	118.4	f	1.10815	112	22f7
12	7	7178	210	107.1	f	1.01775	0	12f7
12	7	7178	210	104	f	0.988292	28	12f7
12	7	7178	211	103.4	f	0.967756	56	12f7
12	7	7178	211	110.13	f	1.03074	84	12f7
12	7	7178	212	109.9	f	1.01314	112	12f7
22	1	7181	194	85.5	m	1.0472	0	22f1
22	1	7181	194.5	86.9	m	1.05561	28	22f1
22	1	7181	198.5	96.9	m	1.1028	56	22f1
22	1	7181	205	112.3	m	1.15277	84	22f1
22	1	7181	205	110.6	m	1.13532	112	22f1
22	10	7182b	190	74.8	f	0.979353	0	22f10
22	10	7182b	191	84.25	f	1.08469	28	22f10
22	10	7182b	193	77.4	f	0.947992	56	22f10
12	4	7183	213	100.7	f	0.91444	0	12f4
12	4	7183	213.5	100.45	f	0.905346	28	12f4
12	4	7183	215	101.2	f	0.891885	56	12f4
12	4	7183	215	110.32	f	0.97226	84	12f4
12	4	7183	216	107.2	f	0.930829	112	12f4
22	10	7184	178	68.8	.	1.11008	0	22p10
22	10	7184	179.5	65.1	.	1.02253	28	22p10
22	10	7184b	178	60.3	f	0.972937	0	22f10
22	10	7184b	180	58.25	f	0.906827	28	22f10
22	10	7184b	181	58.3	f	0.876053	56	22f10
12	10	7185	201	95.3	f	1.04198	0	12p10
12	10	7185	201	88.35	f	0.965995	28	12p10
12	10	7185	203	79.68	f	0.844011	56	12p10
12	10	7185	203	80	f	0.847401	84	12p10
12	10	7185	204	84.9	f	0.885264	112	12p10
12	10	7186	175	58.6	m	0.998397	0	12f10
12	10	7186	175.25	57.3	m	0.971796	28	12f10
12	10	7186	176.5	57.7	m	0.95656	56	12f10
12	10	7186	177	57.54	m	0.945305	84	12f10
12	10	7186	176	60.2	m	1.00711	112	12f10
22	7	7188	175	64.2	f	1.09381	0	22p7
22	7	7188	177.5	62.5	f	1.01756	28	22p7
22	7	7188	182.5	66.8	f	0.994999	56	22p7
22	7	7188	185	73.5	f	1.04812	84	22p7
22	7	7188	188	72.9	f	0.987374	112	22p7
12	1	7189	186	84.1	m	1.17876	0	12f1
12	1	7189	187.5	80.8	m	1.10375	28	12f1
12	1	7189	190	78.8	m	1.03172	56	12f1
12	1	7189	190	83.6	m	1.09457	84	12f1
12	1	7189	190	82.4	m	1.07886	112	12f1
22	1	7190b	199	74.7	f	0.843327	0	22p1
22	1	7190b	203	84.1	f	0.89083	28	22p1
22	1	7190b	207.5	93.6	f	0.924237	56	22p1
12	1	7191	204	95.6	m	0.996834	0	12p1
12	1	7191	204.25	95.35	m	0.990335	28	12p1
12	1	7191	204	93.9	m	0.979108	56	12p1
12	1	7191	204.5	99.9	m	1.03354	84	12p1
12	1	7191	205	82.5	m	0.846873	112	12p1
12	4	7193	179	60	f	0.950884	0	12p4
12	4	7193	178.5	58.2	f	0.930656	28	12p4
12	4	7193	179	58.3	f	0.923942	56	12p4
12	4	7193	181	62.2	f	0.951293	84	12p4
12	4	7193	182	63.2	f	0.949683	112	12p4
12	1	7197	204	99.3	f	1.03541	0	12f1
12	1	7197	204.5	97.35	f	1.00716	28	12f1
12	1	7197	205	94.6	f	0.971081	56	12f1
12	1	7197	204	100.21	f	1.0449	84	12f1
12	1	7197	204	96.9	f	1.01039	112	12f1
12	1	7198	180	65.5	f	1.01969	0	12f1
12	1	7198	180	62.5	f	0.972991	28	12f1
12	1	7198	182	62.6	f	0.940667	56	12f1
12	1	7198	180	67.4	f	1.04927	84	12f1
12	1	7198	182	65.7	f	0.98725	112	12f1
22	7	7199	183	67.6	m	0.998132	0	22f7
22	7	7199	183	66.6	m	0.983367	28	22f7
22	7	7199	186	81.1	m	1.13671	56	22f7
22	7	7199	188	83.8	m	1.13501	84	22f7
22	7	7199	187	78.2	m	1.0774	112	22f7
12	7	7200	212	103	m	0.949527	0	12f7
12	7	7200	213	103.15	m	0.936688	28	12f7
12	7	7200	215	110	m	0.96944	56	12f7
12	7	7200	210	115.8	m	1.10043	84	12f7
12	7	7200	211	116.1	m	1.08662	112	12f7
12	10	7201	215	111.9	f	0.986185	0	12f10
12	10	7201	215	106	f	0.934188	28	12f10
12	10	7201	214.5	102.7	f	0.911878	56	12f10
12	10	7201	217	102.05	f	0.873101	84	12f10
12	10	7201	215	102.2	f	0.900698	112	12f10
12	1	7202	201	101.1	f	1.1054	0	12f1
12	1	7202	201.25	97.15	f	1.05799	28	12f1
12	1	7202	201	96	f	1.04964	56	12f1
12	1	7202	202	100.69	f	1.08356	84	12f1
12	1	7202	202	101.7	f	1.09443	112	12f1
22	7	7203a	168	51.4	m	0.998021	0	22f7
22	7	7203a	170	55.5	m	1.03756	28	22f7
22	7	7203a	172	63.8	m	1.14888	56	22f7
22	7	7203a	174	65.7	m	1.14009	84	22f7
22	10	7204b	171	51.1	f	0.937525	0	22p10
22	10	7204b	171	46.6	f	0.854964	28	22p10
22	10	7204b	172	55.1	f	0.973963	56	22p10
12	7	7205	194	87.9	f	1.0766	0	12p7
12	7	7205	193.75	85.25	f	1.04846	28	12p7
12	7	7205	194	79.7	f	0.976162	56	12p7
12	7	7205	195	85.2	f	1.02649	84	12p7
12	7	7205	193	84.6	f	1.05347	112	12p7
12	4	7207	207	93.2	m	0.927424	0	12p4
12	4	7207	207	91.15	m	0.907025	28	12p4
12	4	7207	208	96.5	m	0.945557	56	12p4
12	4	7207	208	105.5	m	1.03374	84	12p4
12	4	7207	210	106.1	m	1.00825	112	12p4
12	10	7208	218	146.8	f	1.23761	0	12f10
12	10	7208	217	135.9	f	1.16271	28	12f10
12	10	7208	216	122.3	f	1.06194	56	12f10
12	10	7208	217	127.3	f	1.08913	84	12f10
12	10	7208	218	126	f	1.06225	112	12f10
22	4	7209	185	75.4	m	1.07522	0	22f4
22	4	7209	187.5	75.4	m	1.02998	28	22f4
22	4	7209	194	90.33	m	1.10636	56	22f4
22	4	7209	201	113.2	m	1.2377	84	22f4
22	4	7209	207	118.9	m	1.18316	112	22f4
22	7	7210	202	79.1	m	0.851222	0	22f7
22	7	7210	202	79.1	m	0.851222	28	22f7
22	7	7210	205	93.9	m	0.963896	56	22f7
22	7	7210	208	106.7	m	1.0455	84	22f7
22	7	7210	209	101.3	m	0.977462	112	22f7
22	7	7212	205	92.1	m	0.945418	0	22p7
22	7	7212	205.5	91.85	m	0.935526	28	22p7
22	7	7212	208	88.6	m	0.868148	56	22p7
22	7	7212	207	85.6	m	0.851797	84	22p7
22	7	7212	208	81	m	0.79368	112	22p7
12	10	7213	226	140.2	f	1.05314	0	12p10
12	10	7213	226	133.35	f	1.00168	28	12p10
12	10	7213	227	121.3	f	0.898375	56	12p10
12	10	7213	229	122.5	f	0.882133	84	12p10
12	10	7213	229	128.9	f	0.92822	112	12p10
12	4	7215	221	125.8	m	1.01515	0	12f4
12	4	7215	222.5	126.35	m	0.997741	28	12f4
12	4	7215	225	134	m	1.02096	56	12f4
12	4	7215	228	143.48	m	1.04779	84	12f4
12	4	7215	225	144.9	m	1.10401	112	12f4
12	1	7216	200	88.3	m	0.980991	0	12f1
12	1	7216	200.5	87.9	m	0.96877	28	12f1
12	1	7216	202	87.7	m	0.94377	56	12f1
12	1	7216	203	94.76	m	1.00375	84	12f1
12	1	7216	203	96	m	1.01688	112	12f1
12	10	7217	181	71.2	m	1.08894	0	12f10
12	10	7217	180.5	66.35	m	1.02379	28	12f10
12	10	7217	180	60.2	m	0.937184	56	12f10
12	10	7217	181	59.46	m	0.909387	84	12f10
12	10	7217	181	62	m	0.948234	112	12f10
12	4	7223	225	135.6	f	1.03315	0	12p4
12	4	7223	223.75	128.9	f	0.99978	28	12p4
12	4	7223	224	133.3	f	1.03022	56	12p4
12	4	7223	225	143.8	f	1.09563	84	12p4
12	4	7223	226	139.7	f	1.04938	112	12p4
22	4	7224	201	95.2	f	1.04089	0	22p4
22	4	7224	202.75	93.95	f	0.999101	28	22p4
22	4	7224	206	104.8	f	1.05915	56	22p4
22	4	7224	209	113.95	f	1.09952	84	22p4
22	4	7224	212	115.8	f	1.06753	112	22p4
12	1	7225	192	74.1	f	0.938196	0	12f1
12	1	7225	192	73.4	f	0.929333	28	12f1
12	1	7225	193	70	f	0.871663	56	12f1
12	1	7225	193	76.8	f	0.956339	84	12f1
12	1	7225	193	76.8	f	0.956339	112	12f1
22	4	7228	181	58.6	f	0.896234	0	22f4
22	4	7228	181.75	62.1	f	0.93727	28	22f4
22	4	7228	186	75.4	f	1.05682	56	22f4
22	4	7228	192	90.2	f	1.14204	84	22f4
22	4	7228	199	95.5	f	1.07815	112	22f4
12	10	7229	191	77.2	m	0.993927	0	12f10
12	10	7229	192	77.35	m	0.979345	28	12f10
12	10	7229	194	76.1	m	0.93207	56	12f10
12	10	7229	193	77.23	m	0.961694	84	12f10
12	10	7229	194	80.3	m	0.983511	112	12f10
12	4	7230	207	96.4	m	0.959267	0	12f4
12	4	7230	207	94.95	m	0.944838	28	12f4
12	4	7230	207	93.6	m	0.931404	56	12f4
12	4	7230	209	101.86	m	0.982865	84	12f4
12	4	7230	209	98.7	m	0.952374	112	12f4
22	4	7233	178	64.8	m	1.04554	0	22p4
22	4	7233	179.5	65.9	m	1.0351	28	22p4
22	4	7233	185	81.1	m	1.1565	56	22p4
22	4	7233	190	91.8	m	1.20193	84	22p4
22	4	7233	193	94.4	m	1.1755	112	22p4
12	1	7236	200	77.1	f	0.856562	0	12p1
12	1	7236	199.5	78	f	0.873534	28	12p1
12	1	7236	200	83.7	f	0.929886	56	12p1
12	1	7236	200	85.5	f	0.949884	84	12p1
12	1	7236	201	88.4	f	0.966541	112	12p1
12	10	7237	195	86.5	f	1.04215	0	12p10
12	10	7237	195	85.65	f	1.03191	28	12p10
12	10	7237	195	81.66	f	0.983837	56	12p10
12	10	7237	196	84.7	f	1.00388	84	12p10
12	10	7237	197	81.3	f	0.948011	112	12p10
22	10	7238b	188	65.7	f	0.889855	0	22p10
22	10	7238b	183	63.5	f	0.937595	28	22p10
22	10	7238b	185	61.5	f	0.861992	56	22p10
22	10	7239b	184	59.6	m	0.864787	0	22f10
22	10	7239b	186	63.9	m	0.89563	28	22f10
22	10	7239b	188	63.3	m	0.842908	56	22f10
12	4	7240	192	79.4	m	1.0053	0	12p4
12	4	7240	192	77.95	m	0.986941	28	12p4
12	4	7240	193	80.5	m	1.00241	56	12p4
12	4	7240	195	86.1	m	1.03733	84	12p4
12	4	7240	195	86	m	1.03612	112	12p4
12	1	7241	185	66.7	f	0.951154	0	12p1
12	1	7241	186	64.95	f	0.910347	28	12p1
12	1	7241	188	66.4	f	0.899336	56	12p1
12	1	7241	193	73.1	f	0.910266	84	12p1
12	1	7241	194	72.2	f	0.884303	112	12p1
12	7	7242	216	107.8	m	0.936039	0	12p7
12	7	7242	216.5	104.7	m	0.902415	28	12p7
12	7	7242	218	100.3	m	0.845587	56	12p7
12	7	7242	217	103.2	m	0.88294	84	12p7
12	7	7242	216	105.1	m	0.912594	112	12p7
22	1	7243b	217	111.8	m	0.956518	0	22p1
22	1	7243b	217	112.5	m	0.962507	28	22p1
22	1	7243b	221	122.2	m	0.9861	56	22p1
12	4	7244	212	111	m	1.02328	0	12p4
12	4	7244	212	108.05	m	0.996081	28	12p4
12	4	7244	212	103.4	m	0.953214	56	12p4
12	4	7244	212	102.8	m	0.947683	84	12p4
12	4	7246	200	92.2	m	1.02432	0	12f4
12	4	7246	200	91.1	m	1.0121	28	12f4
12	4	7246	200	95.7	m	1.0632	56	12f4
12	4	7246	202	99.85	m	1.07452	84	12f4
12	4	7246	202	99.2	m	1.06753	112	12f4
22	7	7247	217	136.7	m	1.16955	0	22p7
22	7	7247	218.5	123	m	1.02938	28	22p7
22	7	7247	221	117.2	m	0.945753	56	22p7
22	7	7247	224	129.3	m	0.999303	84	22p7
22	7	7247	227	128.2	m	0.949478	112	22p7
22	10	7248b	211	93.67	f	0.87669	0	22f10
22	10	7248b	214	99.8	f	0.892776	28	22f10
22	10	7248b	212	91.8	f	0.83362	56	22f10

## Sheet: Proximate Body composition
Fish ID	Sex	Temperature (°C)	Wet weight (g)	Background	Salinity (psu)	Tank ID	Proportion of water	Proportion of protein	Proportion of lipid	Proportion of ash
B1C5	f	12	186.1	TRUE	.	.	0.72856	0.147471	0.0866754	0.0372937
B1C6	f	12	69.8	TRUE	.	.	0.725149	0.142753	0.0974945	0.0346034
B1D1	f	12	115.1	TRUE	.	.	0.764896	0.140708	0.0601101	0.0342857
B1D2	f	12	110.5	TRUE	.	.	0.734688	0.126013	0.108511	0.0307879
B1D3	f	12	131.7	TRUE	.	.	0.738007	0.141772	0.0896298	0.0305909
B1D4	m	12	90.1	TRUE	.	.	0.734454	0.141074	0.0901667	0.0343052
B1D5	f	12	159	TRUE	.	.	0.730561	0.136324	0.0965901	0.0365252
B1D6	m	12	66	TRUE	.	.	0.769311	0.139165	0.058649	0.0328752
B2A1	f	12	99.6	TRUE	.	.	0.726886	0.148903	0.0944925	0.0297181
B2A2	m	12	84.7	TRUE	.	.	0.731904	0.13781	0.0918606	0.0384249
B2A3	m	12	85.3	TRUE	.	.	0.741627	0.13706	0.0875734	0.03374
B2A4	f	12	177.9	TRUE	.	.	0.734143	0.148167	0.085112	0.0325782
B2A5	f	12	107.9	TRUE	.	.	0.705307	0.156149	0.106373	0.0321718
B2A6	m	12	74.2	TRUE	.	.	0.7537	0.137094	0.0744414	0.0347646
B4B6	m	22	64.2	TRUE	.	.	0.737484	0.150695	0.0775254	0.0342962
B4C1	f	22	97.1	TRUE	.	.	0.726401	0.151871	0.0842036	0.0375246
B4C2	f	22	121.1	TRUE	.	.	0.711259	0.148303	0.109499	0.030939
B4C3	f	22	59.3	TRUE	.	.	0.753815	0.143821	0.0670172	0.0353461
B4C4	m	22	48.1	TRUE	.	.	0.77873	0.132451	0.0538452	0.0349741
B4C5	m	22	216.7	TRUE	.	.	0.752895	0.14473	0.0685064	0.0338678
B4C6	f	22	162.9	TRUE	.	.	0.73134	0.158139	0.0803935	0.0301278
B4D1	f	22	81.5	TRUE	.	.	0.750004	0.153173	0.0580185	0.0388042
B4D2	m	22	78.8	TRUE	.	.	0.726654	0.148025	0.0857371	0.039583
B4D3	f	22	37	TRUE	.	.	0.76894	0.135929	0.0603464	0.0347848
B4D4	m	22	111	TRUE	.	.	0.756675	0.152005	0.0535425	0.0377775
B4D5	f	22	67.2	TRUE	.	.	0.73105	0.14376	0.0889596	0.0362304
B4D6	f	22	110.4	TRUE	.	.	0.753348	0.150865	0.0579287	0.0378586
B5A1	m	22	169.7	TRUE	.	.	0.761253	0.150339	0.0533613	0.0350466
B5A2	m	22	87.6	TRUE	.	.	0.760414	0.14719	0.0568628	0.0355333
B5A3	m	22	69.2	TRUE	.	.	0.724933	0.150608	0.0882475	0.0362113
B1A1	f	12	81.3	FALSE	10	12p10	0.750967	0.156889	0.0482759	0.0438684
B1A2	m	12	144.9	FALSE	4	12f4	0.760244	0.137123	0.0604998	0.0421326
B1A3	f	12	131.3	FALSE	1	12f1	0.767261	0.1189	0.0795751	0.0342634
B1A4	f	12	130.2	FALSE	1	12p1	0.754156	0.1372	0.06849	0.0401543
B1A5	f	12	84.9	FALSE	10	12p10	0.834516	0.109126	0.019056	0.0373019
B1A6	f	22	82.1	FALSE	7	22p7	0.752757	0.111184	0.105153	0.0309052
B1B1	m	12	108.3	FALSE	7	12p7	0.771115	0.121934	0.0748876	0.0320641
B1B2	m	12	86.6	FALSE	7	12p7	0.740804	0.129578	0.101668	0.0279492
B1B3	m	12	106.1	FALSE	4	12p4	0.757356	0.140941	0.0674752	0.0342277
B1B4	m	22	128.2	FALSE	7	22p7	0.760161	0.135681	0.0754546	0.0287037
B1B5	f	12	93.2	FALSE	4	12f4	0.74285	0.14035	0.087598	0.0292017
B1B6	f	22	93.6	FALSE	1	22p1	0.767914	0.146359	0.0519912	0.0337356
B1C1	f	12	72.2	FALSE	1	12p1	0.772449	0.137586	0.0544697	0.0354945
B1C2	f	22	116.4	FALSE	1	22p1	0.73058	0.142145	0.0970314	0.0302435
B1C3	f	22	108.4	FALSE	1	22p1	0.75233	0.145412	0.0686696	0.0335879
B1C4	m	12	112.9	FALSE	7	12f7	0.754401	0.141184	0.0671439	0.0372713
B2B1	f	12	97.1	FALSE	10	12p10	0.791439	0.131438	0.0431992	0.033924
B2B2	f	22	115.8	FALSE	4	22p4	0.765915	0.138786	0.0646163	0.0306826
B2B3	m	12	65.8	FALSE	7	12p7	0.791294	0.137869	0.0335237	0.0373136
B2B4	f	12	87.7	FALSE	4	12p4	0.73358	0.14237	0.0921248	0.0319256
B2B5	f	22	55.1	FALSE	10	22p10	0.766583	0.139359	0.0562164	0.0378422
B2B6	f	22	164.9	FALSE	4	22p4	0.717342	0.144364	0.103617	0.0346775
B2C1	f	12	60.2	FALSE	10	12p10	0.739482	0.155935	0.063919	0.040664
B2C2	m	12	82.3	FALSE	10	12p10	0.72784	0.143495	0.0872109	0.0414535
B2C3	f	12	141.1	FALSE	7	12f7	0.761103	0.145288	0.0614635	0.0321452
B2C4	m	22	81	FALSE	7	22p7	0.755624	0.142201	0.0624868	0.0396886
B2C5	m	12	50.5	FALSE	10	12p10	0.804635	0.131361	0.0209374	0.0430664
B2C6	m	22	55.5	FALSE	10	22p10	0.794652	0.123113	0.0341048	0.0481305
B2D1	m	22	94.4	FALSE	4	22p4	0.704393	0.142633	0.121922	0.0310517
B2D2	m	22	85.1	FALSE	7	22p7	0.72504	0.152815	0.0793877	0.042757
B2D3	m	12	59.5	FALSE	1	12p1	0.735097	0.134916	0.0940957	0.0358916
B2D4	f	12	128.9	FALSE	10	12p10	0.758877	0.137474	0.0684089	0.0352397
B2D5	m	22	74.6	FALSE	1	22p1	0.739649	0.14455	0.0783754	0.0374249
B2D6	f	22	72.9	FALSE	7	22p7	0.728551	0.152787	0.0828341	0.0358284
B3A1	m	22	87.6	FALSE	1	22p1	0.751877	0.148635	0.0636955	0.035792
B3A2	f	12	88.4	FALSE	1	12p1	0.748714	0.138895	0.078289	0.0341016
B3A3	m	12	82.5	FALSE	1	12p1	0.77489	0.130921	0.055085	0.0391035
B3A4	m	22	79.6	FALSE	1	22p1	0.71403	0.141014	0.109636	0.0353204
B3A5	f	12	95.3	FALSE	4	12f4	0.74826	0.14822	0.0711059	0.0324134
B3A6	m	12	113.6	FALSE	10	12p10	0.74147	0.144814	0.0784237	0.0352921
B3B1	m	22	95	FALSE	7	22p7	0.711123	0.149694	0.104763	0.0344207
B3B2	f	12	96.9	FALSE	1	12f1	0.790124	0.128898	0.047858	0.0331203
B3B3	f	12	81.3	FALSE	1	12p1	0.752629	0.140243	0.0753721	0.0317558
B3B4	m	22	78.5	FALSE	1	22p1	0.767694	0.143155	0.0566402	0.03251
B3B5	f	22	135.2	FALSE	4	22p4	0.718483	0.158861	0.0884789	0.0341775
B3B6	f	12	105.8	FALSE	1	12p1	0.755643	0.147093	0.0612149	0.0360496
B3C1	m	22	142.6	FALSE	4	22p4	0.719261	0.159276	0.087583	0.03388
B3C2	f	22	111.6	FALSE	10	22p10	0.710147	0.150355	0.100504	0.0389937
B3C3	f	22	58.3	FALSE	10	22p10	0.707168	0.146689	0.0990106	0.0471317
B3C4	f	22	91.8	FALSE	10	22p10	0.761184	0.12966	0.0716522	0.0375039
B3C5	m	22	122.2	FALSE	1	22p1	0.768951	0.147432	0.0454672	0.0381502
B3C6	f	12	103.7	FALSE	7	12p7	0.748148	0.136188	0.0820713	0.0335924
B3D1	m	22	72.4	FALSE	10	22p10	0.75508	0.139811	0.063838	0.0412711
B3D2	f	12	139.7	FALSE	4	12p4	0.767088	0.142583	0.0558967	0.0344318
B3D3	f	12	117.3	FALSE	4	12p4	0.763219	0.126277	0.0804067	0.0300971
B3D4	f	22	61.5	FALSE	10	22p10	0.790055	0.130871	0.0342381	0.0448358
B3D5	f	12	95.3	FALSE	10	12p10	0.783161	0.138943	0.0399312	0.0379655
B3D6	f	22	110.1	FALSE	4	22p4	0.710551	0.152486	0.1045	0.0324624
B4A1	m	22	82.5	FALSE	10	22p10	0.737346	0.149851	0.0678907	0.0449126
B4A2	f	22	68.9	FALSE	4	22p4	0.727644	0.150776	0.0834675	0.0381125
B4A3	f	22	136.2	FALSE	7	22p7	0.710092	0.155604	0.102942	0.0313618
B4A4	f	12	115.6	FALSE	7	12p7	0.736171	0.142618	0.0853182	0.0358934
B4A5	f	12	84.6	FALSE	7	12p7	0.76253	0.139728	0.0645015	0.0332407
B4A6	f	12	101	FALSE	4	12p4	0.755853	0.124491	0.0875881	0.0320684
B4B1	f	22	108.1	FALSE	4	22p4	0.728664	0.134117	0.105404	0.0318143
B4B2	f	12	108.8	FALSE	1	12p1	0.760513	0.137574	0.0668665	0.0350458
B4B3	m	22	135.6	FALSE	7	22p7	0.732949	0.149966	0.0840374	0.0330481
B4B4	m	22	97.5	FALSE	7	22p7	0.688721	0.141916	0.132141	0.0372214
B4B5	f	12	84.6	FALSE	10	12p10	0.752608	0.135873	0.0756965	0.0358222
B5A4	f	22	133	FALSE	1	22f1	0.706416	0.156966	0.101988	0.0346299
B5A5	f	12	109	FALSE	7	12p7	0.763666	0.152497	0.0461323	0.0377046
B5A6	f	12	76	FALSE	4	12f4	0.722748	0.142091	0.100205	0.0349559
B5B1	m	12	105.1	FALSE	7	12p7	0.699473	0.133781	0.128649	0.0380973
B5B2	f	22	189.9	FALSE	7	22f7	0.67808	0.154782	0.137102	0.0300358
B5B3	m	12	98.7	FALSE	4	12f4	0.791369	0.150236	0.0237802	0.0346147
B5B4	m	22	119.3	FALSE	4	22f4	0.697582	0.231774	0.0120282	0.0586155
B5B5	f	22	102.4	FALSE	4	22p4	0.716227	0.162651	0.0824292	0.0386934
B5B6	m	12	86.5	FALSE	1	12p1	0.787752	0.153226	0.0231712	0.0358511
B5C1	f	22	65.5	FALSE	1	22f1	0.725697	0.159277	0.0790586	0.0359672
B5C2	f	12	63.2	FALSE	4	12p4	0.765196	0.132239	0.0673146	0.0352505
B5C3	f	12	102.9	FALSE	4	12p4	0.748141	0.154365	0.0598671	0.0376266
B5C4	f	22	136.1	FALSE	7	22f7	0.714029	0.162791	0.090532	0.0326481
B5C5	m	12	91.6	FALSE	10	12f10	0.733222	0.161952	0.0644992	0.0403264
B5C6	m	12	60.2	FALSE	10	12f10	0.765379	0.143995	0.0548205	0.0358046
B5D1	m	12	93.9	FALSE	4	12p4	0.754621	0.140311	0.0712703	0.0337977
B5D2	f	22	66.9	FALSE	7	22p7	0.74509	0.154927	0.0613471	0.0386358
B5D3	f	12	126	FALSE	10	12f10	0.734466	0.165298	0.0611139	0.0391225
B5D4	m	12	116.1	FALSE	7	12f7	0.714981	0.112101	0.147343	0.025574
B5D5	f	22	127.7	FALSE	4	22f4	0.689762	0.162839	0.111765	0.0356342
B5D6	f	12	56.5	FALSE	7	12f7	0.793034	0.141859	0.0304409	0.034666
B6A1	m	12	86	FALSE	4	12p4	0.779734	0.133078	0.0548366	0.0323515
B6A2	m	12	118	FALSE	4	12f4	0.724097	0.159147	0.0842154	0.0325406
B6A3	f	12	121.1	FALSE	1	12p1	0.778299	0.116858	0.0737468	0.0310958
B6A4	f	22	71.1	FALSE	7	22f7	0.723358	0.154554	0.0867977	0.0352907
B6A5	f	22	104	FALSE	1	22f1	0.743399	0.150003	0.0742961	0.0323014
B6A6	m	22	65.7	FALSE	7	22f7	0.771836	0.160244	0.0282731	0.0396469
B6B1	f	22	118.4	FALSE	7	22f7	0.735603	0.159764	0.069679	0.0349539
B6B2	f	12	101.7	FALSE	1	12f1	0.748792	0.15874	0.0572943	0.0351737
B6B3	m	12	89.2	FALSE	7	12f7	0.732729	0.157747	0.0728837	0.03664
B6B4	f	12	76.8	FALSE	1	12f1	0.775615	0.148315	0.037032	0.0390386
B6B5	m	12	96	FALSE	1	12f1	0.686042	0.188366	0.0841197	0.0414727
B6B6	m	12	92	FALSE	1	12f1	0.773669	0.135714	0.0456355	0.0449813
B6C1	f	22	138.1	FALSE	1	22f1	0.706599	0.150105	0.110626	0.0326704
B6C2	m	22	126.7	FALSE	1	22f1	0.715373	0.154994	0.0953897	0.0342429
B6C3	m	22	66.1	FALSE	1	22f1	0.737816	0.163772	0.056212	0.0421999
B6C4	m	12	62	FALSE	10	12f10	0.787304	0.149326	0.0217225	0.0416475
B6C5	f	12	117.6	FALSE	1	12f1	0.735337	0.159765	0.068374	0.0365241
B6C6	m	12	86.5	FALSE	7	12p7	0.775494	0.154288	0.0340684	0.0361498
B6D1	f	12	86	FALSE	10	12f10	0.735879	0.146732	0.0795544	0.0378345
B6D2	f	12	90.6	FALSE	7	12f7	0.749346	0.158294	0.0531007	0.039259
B6D3	m	22	89.1	FALSE	1	22f1	0.72031	0.149686	0.0952958	0.0347082
B6D4	m	22	127	FALSE	4	22f4	0.705106	0.168891	0.0881052	0.0378976
B6D5	m	22	86.5	FALSE	1	22f1	0.736257	0.155319	0.0739192	0.0345055
B6D6	m	22	125.7	FALSE	7	22f7	0.73197	0.156437	0.0780698	0.0335236
B7A1	m	22	201.2	FALSE	4	22f4	0.734115	0.167003	0.0627962	0.0360864
B7A2	f	22	75.6	FALSE	10	22f10	0.767352	0.165227	0.0361324	0.0312886
B7A3	f	22	95.5	FALSE	4	22f4	0.716524	0.156308	0.0774862	0.0496814
B7A4	m	12	80.3	FALSE	10	12f10	0.784316	0.16105	0.0260633	0.02857
B7A5	f	22	117.1	FALSE	4	22f4	0.699788	0.161371	0.0859276	0.0529133
B7A6	f	22	77.2	FALSE	4	22p4	0.700306	0.160252	0.107175	0.0322678
B7B1	m	22	78.2	FALSE	7	22f7	0.702045	0.146766	0.114263	0.0369264
B7B2	f	22	81.9	FALSE	4	22f4	0.718241	0.151676	0.0932241	0.0368586
B7B3	f	22	91.8	FALSE	10	22f10	0.779599	0.159048	0.0338541	0.0274989
B7B4	m	22	98.4	FALSE	4	22f4	0.722101	0.142027	0.0874362	0.0484351
B7B5	f	22	70.4	FALSE	10	22f10	0.778873	0.172239	0.0204898	0.0283978
B7B6	f	22	58.3	FALSE	10	22f10	0.785256	0.163669	0.00824057	0.0428348
B7C1	f	12	109.9	FALSE	7	12f7	0.744172	0.150575	0.0590318	0.0462215
B7C2	m	22	101.3	FALSE	7	22f7	0.746501	0.163477	0.0535965	0.0364255
B7C3	m	12	74.9	FALSE	7	12f7	0.732598	0.134273	0.0975822	0.0355475
B7C4	f	22	137.1	FALSE	1	22f1	0.711784	0.164228	0.0860635	0.0379251
B7C5	m	12	82.4	FALSE	1	12f1	0.728331	0.145184	0.0958201	0.0306653
B7C6	m	22	91	FALSE	7	22f7	0.734047	0.154582	0.0798172	0.0315543
B7D1	f	12	87.6	FALSE	4	12f4	0.747384	0.148842	0.0704964	0.0332772
B7D2	f	22	110.5	FALSE	4	22f4	0.69893	0.15476	0.110919	0.0353909
B7D3	f	12	72.6	FALSE	4	12f4	0.75887	0.158134	0.0444158	0.0385803
B7D4	m	22	63.3	FALSE	10	22f10	0.775578	0.157256	0.0261079	0.0410583
B7D5	f	22	104.9	FALSE	10	22f10	0.749641	0.163632	0.0496342	0.0370922
B7D6	f	12	65.7	FALSE	1	12f1	0.777819	0.140456	0.0454306	0.0362949
B8A1	m	22	118.9	FALSE	4	22f4	0.716502	0.164315	0.0854601	0.0337227
B8A2	f	22	77.4	FALSE	10	22f10	0.779366	0.15596	0.0245147	0.0401584
B8A3	m	22	76	FALSE	10	22f10	0.787683	0.140197	0.0271695	0.0449512
B8A4	f	12	107.2	FALSE	4	12f4	0.749335	0.142205	0.0692006	0.0392593
B8A5	m	22	110.6	FALSE	1	22f1	0.705959	0.231434	0.0297436	0.0328629
B8A6	m	12	75.8	FALSE	7	12f7	0.727284	0.139834	0.0960397	0.0368423
B8B1	m	22	82.5	FALSE	10	22f10	0.757299	0.156378	0.0449745	0.0413486
B8B2	f	12	90.1	FALSE	1	12f1	0.724496	0.150347	0.0872256	0.037931
B8B3	f	22	63.5	FALSE	7	22f7	0.734155	0.154933	0.0734865	0.0374247
B8B4	f	12	102.2	FALSE	10	12f10	0.758349	0.15444	0.0490597	0.038151
B8B5	m	12	94.3	FALSE	10	12f10	0.73309	0.167577	0.060444	0.0388888
B8B6	f	12	82.7	FALSE	10	12f10	0.752097	0.161146	0.0446393	0.0421175
B8C1	f	12	91.1	FALSE	10	12f10	0.738606	0.151876	0.0721836	0.0373343
B8C2	f	12	105.6	FALSE	7	12f7	0.727889	0.15182	0.0898894	0.0304013
B8C3	f	22	44.2	FALSE	10	22f10	0.817508	0.099516	0.0454622	0.0375135
B8C4	m	12	99.2	FALSE	4	12f4	0.745763	0.152151	0.0626228	0.0394631

## Sheet: Metadata
Sex	m = male; f = female
PIT	Passive Integrated Transponder tag number
